# Supplementary material for: No-Touch Aorta Off-Pump LIMA-Radial Artery Y-Graft CABG as a Safe Strategy for All-Comers: Long-Term Survival
Source: J Clin Med. 2025 Jul 9;14(14):4878. doi: 10.3390/jcm14144878 (PMC12295065; doi:10.3390/jcm14144878)
Supplement: Supplementary file 1 [file jcm-14-04878-s001.zip]

Archive with 1 entries (1 files):
- jcm-3737738-supplementary.pdf
